# Supplementary material for: Diffusion Smart-seq3 of breast cancer spheroids to explore spatial tumor biology and test evolutionary principles of tumor heterogeneity
Source: Sci Rep. 2025 Jan 30;15:3811. doi: 10.1038/s41598-024-83989-x (PMC11782488; doi:10.1038/s41598-024-83989-x)
Supplement: Supplementary file 3 — Supplementary Material 3 [file 41598_2024_83989_MOESM3_ESM.csv]

term_id	q.x	term_name	q.y	enriched
WP:WP111	5.781287103483804e-7	Electron transport chain OXPHOS system in mitochondria	0.003977018601434825	in vivo
WP:WP5193	2.7767576697561806e-5	Cholesterol synthesis disorders	0.09729050844057574	in vivo
WP:WP5333	1.4570612661209242e-4	Enterocyte cholesterol metabolism	0.0960422532957571	in vivo
WP:WP4752	7.491829464221613e-4	Base excision repair	6.373323109947835e-4	in vivo
CORUM:320	7.491829464221613e-4	55S ribosome, mitochondrial	0.033798858375922544	in vivo
CORUM:2695	7.491829464221613e-4	ETS2-FOS-JUN complex	0.060213188616498735	in vivo
CORUM:2694	7.491829464221613e-4	ERG-JUN-FOS DNA-protein complex	0.060213188616498735	in vivo
CORUM:6092	0.0032788971352583143	c-Jun-ATF3 complex	0.060213188616498735	in vivo
CORUM:324	0.004183108028441367	39S ribosomal subunit, mitochondrial	0.052493655409508594	in vivo
CORUM:6984	0.004258440652113837	ProTalpha C2 complex	0.025154296103220657	in vivo
WP:WP3963	0.017221817301135294	Mevalonate pathway	0.022010099436183143	in vivo
CORUM:5449	0.024902139209305167	Splicing-associated factors complex	0.018762358875945642	in vivo
CORUM:7166	0.03787197812766115	GNAS-L-GNB2-GNG5 complex	0.08526104715450286	in vivo
WP:WP5380	0.04035048206248908	5q35 copy number variation	0.07257305829238869	in vivo
CORUM:6948	0.07776574904632196	Isocitrate dehydrogenase [NADP], mitochondrial	0.07323239628400044	in vivo
REAC:R-HSA-156827	3.620885258084448e-35	L13a-mediated translational silencing of Ceruloplasmin expression	9.829677425187572e-29	in 3D spheroids
REAC:R-HSA-72706	6.867880507984388e-34	GTP hydrolysis and joining of the 60S ribosomal subunit	1.4354440243774207e-28	in 3D spheroids
REAC:R-HSA-72737	1.6503328695300983e-33	Cap-dependent Translation Initiation	6.752190919663885e-27	in 3D spheroids
REAC:R-HSA-72613	1.6503328695300983e-33	Eukaryotic Translation Initiation	6.752190919663885e-27	in 3D spheroids
REAC:R-HSA-72689	3.3782745430220214e-30	Formation of a pool of free 40S subunits	4.4759557333332236e-29	in 3D spheroids
CORUM:306	1.0583066873301898e-27	Ribosome, cytoplasmic	5.122535257315283e-29	in 3D spheroids
REAC:R-HSA-156902	2.8291185089358478e-27	Peptide chain elongation	1.9407314234578964e-26	in 3D spheroids
WP:WP477	3.351569602134943e-27	Cytoplasmic ribosomal proteins	1.8126252554872323e-28	in 3D spheroids
REAC:R-HSA-975956	1.2018398454025754e-26	Nonsense Mediated Decay (NMD) independent of the Exon Junction Complex (EJC)	1.823810232017098e-22	in 3D spheroids
REAC:R-HSA-156842	4.01841347974064e-26	Eukaryotic Translation Elongation	3.227393529368823e-25	in 3D spheroids
REAC:R-HSA-9633012	4.3010318930054597e-26	Response of EIF2AK4 (GCN2) to amino acid deficiency	5.27343950054166e-22	in 3D spheroids
REAC:R-HSA-9010553	1.1608192966964224e-25	Regulation of expression of SLITs and ROBOs	1.0125250482348919e-16	in 3D spheroids
CORUM:308	2.833896004295482e-25	60S ribosomal subunit, cytoplasmic	7.471047561754988e-19	in 3D spheroids
REAC:R-HSA-192823	3.9434861643995246e-25	Viral mRNA Translation	4.1622382358963224e-24	in 3D spheroids
REAC:R-HSA-72764	4.150464251696505e-25	Eukaryotic Translation Termination	5.386476530255702e-23	in 3D spheroids
REAC:R-HSA-1799339	1.4126176881804807e-24	SRP-dependent cotranslational protein targeting to membrane	9.308309336431838e-27	in 3D spheroids
REAC:R-HSA-2408557	5.429628792213067e-24	Selenocysteine synthesis	5.386476530255702e-23	in 3D spheroids
REAC:R-HSA-975957	5.439434156115161e-24	Nonsense Mediated Decay (NMD) enhanced by the Exon Junction Complex (EJC)	7.471047561754988e-19	in 3D spheroids
REAC:R-HSA-927802	5.439434156115161e-24	Nonsense-Mediated Decay (NMD)	7.471047561754988e-19	in 3D spheroids
CORUM:3055	1.653074260365385e-22	Nop56p-associated pre-rRNA complex	3.31963692624216e-19	in 3D spheroids
KEGG:03010	8.508457523815103e-21	Ribosome	7.471047561754988e-19	in 3D spheroids
REAC:R-HSA-2408522	1.0063049547580734e-20	Selenoamino acid metabolism	1.5337283692012778e-19	in 3D spheroids
REAC:R-HSA-376176	3.615455770478153e-20	Signaling by ROBO receptors	5.605383275572991e-12	in 3D spheroids
REAC:R-HSA-9711097	2.6171572398765503e-19	Cellular response to starvation	5.27121370690154e-17	in 3D spheroids
REAC:R-HSA-168255	3.034622409398428e-19	Influenza Infection	1.0125250482348919e-16	in 3D spheroids
REAC:R-HSA-72766	9.008685606842573e-19	Translation	1.9088478071689166e-18	in 3D spheroids
REAC:R-HSA-168273	2.1640363533100074e-18	Influenza Viral RNA Transcription and Replication	3.374939898932904e-18	in 3D spheroids
KEGG:05171	4.8933488977680824e-14	Coronavirus disease - COVID-19	7.180945313028889e-12	in 3D spheroids
REAC:R-HSA-6791226	1.8533035428483289e-13	Major pathway of rRNA processing in the nucleolus and cytosol	1.9533857710261578e-10	in 3D spheroids
REAC:R-HSA-71291	3.5560859382023617e-13	Metabolism of amino acids and derivatives	7.415939473700219e-8	in 3D spheroids
REAC:R-HSA-8868773	1.2450772630664422e-12	rRNA processing in the nucleus and cytosol	1.4243864906372611e-9	in 3D spheroids
REAC:R-HSA-8953897	1.2450772630664422e-12	Cellular responses to stimuli	0.003510056993796465	in 3D spheroids
REAC:R-HSA-72312	5.8516436176483345e-12	rRNA processing	9.29020546339556e-9	in 3D spheroids
REAC:R-HSA-2262752	1.1151194923789204e-11	Cellular responses to stress	0.006439484630354253	in 3D spheroids
REAC:R-HSA-72649	2.8809081625779538e-11	Translation initiation complex formation	1.0608720778578045e-9	in 3D spheroids
REAC:R-HSA-72662	5.327141674213263e-11	Activation of the mRNA upon binding of the cap-binding complex and eIFs, and subsequent binding to 43S	1.74744374543446e-9	in 3D spheroids
REAC:R-HSA-72702	3.2103112672232665e-10	Ribosomal scanning and start codon recognition	1.0608720778578045e-9	in 3D spheroids
CORUM:5380	1.4201556091981106e-08	TRBP containing complex (DICER, RPL7A, EIF6, MOV10 and subunits of the 60S ribosomal particle)	4.069400995082842e-7	in 3D spheroids
REAC:R-HSA-422475	1.6511773709281597e-8	Axon guidance	0.019025977056165023	in 3D spheroids
REAC:R-HSA-72695	6.392167602753721e-8	Formation of the ternary complex, and subsequently, the 43S complex	5.1969689302922016e-11	in 3D spheroids
REAC:R-HSA-9675108	9.933913707974512e-8	Nervous system development	0.07241778622589257	in 3D spheroids
CORUM:193	3.7648926157945627e-7	PA700-20S-PA28 complex	9.745589983261545e-4	in 3D spheroids
CORUM:338	7.600251604513468e-6	40S ribosomal subunit, cytoplasmic	9.315309566552543e-12	in 3D spheroids
WP:WP183	7.947775451448266e-6	Proteasome degradation	0.024317832271436867	in 3D spheroids
WP:WP3888	9.870509176150543e-6	VEGFA VEGFR2 signaling	0.028584376054080776	in 3D spheroids
CORUM:305	1.0944267472127121e-5	40S ribosomal subunit, cytoplasmic	3.633400216077037e-11	in 3D spheroids
REAC:R-HSA-9678108	2.1824833464318906e-5	SARS-CoV-1 Infection	0.08538559527632703	in 3D spheroids
WP:WP5027	5.354360028802663e-5	nsp1 from SARS CoV 2 inhibits translation initiation in the host cell	0.0011731326354132475	in 3D spheroids
CORUM:1097	5.5440461117625316e-5	eIF3 complex (EIF3S6, EIF3S5, EIF3S4, EIF3S3, EIF3S6IP, EIF3S2, EIF3S9, EIF3S12, EIF3S10, EIF3S8, EIF3S1, EIF3S7, PCID1)	3.626486525835581e-5	in 3D spheroids
CORUM:32	9.164055484592525e-5	PA700 complex	0.03221360022534792	in 3D spheroids
CORUM:181	9.954770988655533e-5	26S proteasome	0.005981099137376443	in 3D spheroids
REAC:R-HSA-9692914	1.3245292137748228e-4	SARS-CoV-1-host interactions	0.0028806104872433993	in 3D spheroids
CORUM:194	1.6042118748269872e-4	PA28gamma-20S proteasome	0.007277023735608224	in 3D spheroids
CORUM:742	5.864030754964324e-4	eIF3 complex (EIF3S6, EIF3S5, EIF3S4, EIF3S3, EIF3S6IP, EIF3S2, EIF3S9, EIF3S12, EIF3S10, EIF3S8, EIF3S1, EIF3S7)	1.5495648997288897e-5	in 3D spheroids
KEGG:03050	6.436238388572439e-4	Proteasome	0.003952162911136472	in 3D spheroids
CORUM:191	8.624014920589828e-4	20S proteasome	0.003771511208613587	in 3D spheroids
REAC:R-HSA-9735869	0.0011674842217579131	SARS-CoV-1 modulates host translation machinery	2.7595390114403175e-6	in 3D spheroids
REAC:R-HSA-6798695	0.0039921348302160205	Neutrophil degranulation	0.009071209865346614	in 3D spheroids
CORUM:192	0.004691308177196742	PA28-20S proteasome	0.013236318805768747	in 3D spheroids
KEGG:04142	0.01282726318500145	Lysosome	0.002568810941492164	in 3D spheroids
WP:WP534	0.04642819736444508	Glycolysis and gluconeogenesis	0.014979278603063207	in 3D spheroids
KEGG:01230	0.06792067227908735	Biosynthesis of amino acids	0.052170965901418336	in 3D spheroids
KEGG:05012	0.06792067227908735	Parkinson disease	0.027896140317803186	in 3D spheroids
WP:WP5355	0.0953864605869201	Metabolic Epileptic Disorders	0.01255160546284458	in 3D spheroids
