# Supplementary material for: Diffusion Smart-seq3 of breast cancer spheroids to explore spatial tumor biology and test evolutionary principles of tumor heterogeneity
Source: Sci Rep. 2025 Jan 30;15:3811. doi: 10.1038/s41598-024-83989-x (PMC11782488; doi:10.1038/s41598-024-83989-x)
Supplement: Supplementary file 4 — Supplementary Material 4 [file 41598_2024_83989_MOESM4_ESM.csv]

id	description	avgR	q
REAC:R-HSA-166786	Creation of C4 and C2 activators	0.29572999429668845	0.011156212453943546
WP:WP3967	miR-509-3p alteration of YAP1/ECM axis	0.34104550438077935	0.026617413214682202
WP:WP2911	miRNA targets in ECM and membrane receptors	0.3549512619772874	0.04056572133052564
WP:WP3287	Overview of nanoparticle effects	0.35585012303776287	4.634314441975817e-7
REAC:R-HSA-354194	GRB2:SOS provides linkage to MAPK signaling for Integrins	0.359624416618231	0.025297989759462045
REAC:R-HSA-372708	p130Cas linkage to MAPK signaling for integrins	0.362513819647637	0.05969492951203084
REAC:R-HSA-419812	Calcitonin-like ligand receptors	0.36455157414037315	4.634314441975817e-7
REAC:R-HSA-1566977	Fibronectin matrix formation	0.36678554641349836	0.04256394691593515
REAC:R-HSA-5339717	Signaling by LRP5 mutants	0.3686560554141566	0.09972240487403838
REAC:R-HSA-354192	Integrin signaling	0.36866987214841973	0.06007021978571151
REAC:R-HSA-76009	Platelet Aggregation (Plug Formation)	0.36894917667463134	0.0015538032108491418
REAC:R-HSA-2129379	Molecules associated with elastic fibres	0.37146789031682115	0.04780145695609903
REAC:R-HSA-5669034	TNFs bind their physiological receptors	0.37227756146305874	0.0740198167233198
WP:WP4830	GDNF/RET signaling axis	0.38748832389328103	7.684945993170964e-4
REAC:R-HSA-204174	Regulation of pyruvate dehydrogenase (PDH) complex	0.3942884675129906	0.004674725038817105
WP:WP2643	Nanoparticle-mediated activation of receptor signaling	0.3969308420523912	0.029193900520405047
REAC:R-HSA-8948700	Competing endogenous RNAs (ceRNAs) regulate PTEN translation	0.3999485072600947	0.07243906093241603
REAC:R-HSA-9768778	Regulation of NPAS4 mRNA translation	0.39996013241949696	0.0787999797662919
WP:WP3670	Interactions between LOXL4 and oxidative stress pathway	0.4007813400053581	0.02434037558426169
WP:WP4239	Epithelial to mesenchymal transition in colorectal cancer	0.4038639319553618	0.0014390502452212692
REAC:R-HSA-3000178	ECM proteoglycans	0.4072471588076413	0.09835547666642624
WP:WP5158	Urotensin-II-mediated signaling pathway	0.41026671082822447	0.02434037558426169
WP:WP704	Methylation pathways	0.41290218672948303	1.433675869133566e-7
WP:WP3859	TGF-beta signaling in thyroid cells for epithelial-mesenchymal transition	0.4169316555281334	0.028170401357124984
WP:WP554	ACE inhibitor pathway	0.4183660882574706	0.04251071241822116
REAC:R-HSA-9634597	GPER1 signaling	0.4212753670233957	0.049577916612759614
REAC:R-HSA-418555	G alpha (s) signalling events	0.422717182522402	0.02887084493654807
WP:WP2509	Nanoparticle triggered autophagic cell death	0.42607224097529894	0.011653438698434921
REAC:R-HSA-9754189	Germ layer formation at gastrulation	0.42717642672967043	0.024830758918388485
WP:WP4197	Immune response to tuberculosis	0.4276311705532997	0.0016060386420673847
REAC:R-HSA-6798163	Choline catabolism	0.4281670254493118	0.012691235992014438
WP:WP4331	Neovascularisation processes	0.42904789917566005	0.0011986678208075218
CORUM:1474	SMAD3/4-E2F4/5-p107-DP1 complex	0.42979991029121806	0.027072948230965274
REAC:R-HSA-201556	Signaling by ALK	0.4303454396797578	0.061205689819126254
WP:WP3876	BMP2-WNT4-FOXO1 pathway in primary endometrial stromal cell differentiation	0.43041153192967696	0.08721773449944022
REAC:R-HSA-909733	Interferon alpha/beta signaling	0.4314178859969295	0.0028723524850533108
REAC:R-HSA-1839117	Signaling by cytosolic FGFR1 fusion mutants	0.43243397954708995	0.02797024125395564
REAC:R-HSA-2408508	Metabolism of ingested SeMet, Sec, MeSec into H2Se	0.4353868321655662	0.024171719523976603
REAC:R-HSA-877312	Regulation of IFNG signaling	0.43613543217541945	0.01988844806766607
WP:WP4842	Mammalian disorder of sexual development	0.43737770926592295	0.06831892001310634
REAC:R-HSA-351906	Apoptotic cleavage of cell adhesion proteins	0.4374686548310218	0.029870769156102556
CORUM:433	BASC complex (BRCA1-associated genome surveillance complex)	0.4383406549015061	0.041143069147036894
WP:WP4877	Host-pathogen interaction of human coronaviruses - MAPK signaling	0.43985835208834173	0.05667193955226926
WP:WP3640	Imatinib and chronic myeloid leukemia	0.4415958369648759	3.455905259469668e-4
REAC:R-HSA-166658	Complement cascade	0.44215590394507615	0.02410690307018088
REAC:R-HSA-977606	Regulation of Complement cascade	0.4435549890413638	0.007835202544486938
WP:WP3664	Regulation of Wnt / B-catenin signaling by small molecule compounds	0.44366329283697437	0.03392879110243305
REAC:R-HSA-9615017	FOXO-mediated transcription of oxidative stress, metabolic and neuronal genes	0.44385221751025244	4.5694254936753015e-4
WP:WP4905	1q21.1 copy number variation syndrome	0.4459631027455691	0.02797024125395564
CORUM:2829	RSmad complex	0.44743579007327844	0.041143069147036894
REAC:R-HSA-1606322	ZBP1(DAI) mediated induction of type I IFNs	0.44901927316743345	0.06602830417558588
WP:WP5284	Cell interactions of the pancreatic cancer microenvironment	0.449336224060486	0.015203718788107319
REAC:R-HSA-1266695	Interleukin-7 signaling	0.44947864178368574	0.05627662744804781
REAC:R-HSA-189200	Cellular hexose transport	0.44956780858415085	0.01520189414113672
WP:WP2858	Ectoderm differentiation	0.450415504231142	0.0025483976315409285
WP:WP4150	Wnt signaling in kidney disease	0.45172382003696804	0.018095550732648003
WP:WP5395	Glycosaminoglycan synthesis in fibroblasts	0.45187105478967754	0.061205689819126254
REAC:R-HSA-202733	Cell surface interactions at the vascular wall	0.45215412911258557	0.04966801117197884
WP:WP5111	Familial hyperlipidemia type 4	0.45242056377397255	0.048483194260863255
WP:WP2064	Neural crest differentiation	0.45443516314905164	0.024171719523976603
WP:WP5108	Familial hyperlipidemia type 1	0.45501429011968303	0.05545410982587435
WP:WP5112	Familial hyperlipidemia type 5	0.45514574436987754	0.04645705790916628
WP:WP430	Statin inhibition of cholesterol production	0.45560251179626393	7.249734477176694e-4
CORUM:6664	STAGA complex, SPT3-linked	0.4558023876629042	0.05556133315370617
WP:WP3969	H19 action Rb-E2F1 signaling and CDK-Beta-catenin activity	0.4569386833585729	0.04738784327377855
CORUM:633	anti-BHC110 complex	0.45871114041870265	0.05545410982587435
WP:WP581	EPO receptor signaling	0.45889747178901935	0.04853477185453551
REAC:R-HSA-9725371	Nuclear events stimulated by ALK signaling in cancer	0.4594987145860777	0.03507981777952918
CORUM:438	GCN5-TRRAP histone acetyltransferase complex	0.4597120335648301	0.01717478185966991
WP:WP5234	Bardet-Biedl syndrome	0.46140620302542323	0.0035027691673173377
REAC:R-HSA-388396	GPCR downstream signalling	0.4617811215457364	0.0014390502452212692
REAC:R-HSA-372790	Signaling by GPCR	0.4624055727224185	0.024830758918388485
REAC:R-HSA-2660825	Signaling by NOTCH1 t(7;9)(NOTCH1:M1580_K2555) Translocation Mutant	0.4645054290639859	0.07349712977562158
REAC:R-HSA-2660826	Constitutive Signaling by NOTCH1 t(7;9)(NOTCH1:M1580_K2555) Translocation Mutant	0.4645054290639859	0.04304336819439086
WP:WP4803	Ciliopathies	0.46477343157108875	0.008206285382650834
CORUM:5195	PTIP-HMT complex	0.4659155508392845	0.014493433842655327
REAC:R-HSA-2453902	The canonical retinoid cycle in rods (twilight vision)	0.46712558708029567	0.025514000308979476
REAC:R-HSA-6802957	Oncogenic MAPK signaling	0.46737262002230257	0.003004113093823553
REAC:R-HSA-9614657	FOXO-mediated transcription of cell death genes	0.4675391222818864	0.0448084519910121
CORUM:5450	Mediator complex	0.467942136003497	0.06497558645789654
REAC:R-HSA-1234158	Regulation of gene expression by Hypoxia-inducible Factor	0.4688070505310741	0.0016060386420673847
WP:WP306	Focal adhesion	0.4700651011569013	0.041143069147036894
CORUM:888	MTA2 complex	0.4702639668780865	0.02309480276143494
REAC:R-HSA-4791275	Signaling by WNT in cancer	0.4727459223672307	0.08721773449944022
WP:WP2815	Mammary gland development pathway - Involution (Stage 4 of 4)	0.47315037228768014	0.08721773449944022
CORUM:7557	LGR4-RSPO supercomplex	0.4738190794455041	0.064324523433649
WP:WP4585	Cancer immunotherapy by PD-1 blockade	0.47389359765868916	0.04847697697596262
REAC:R-HSA-1660662	Glycosphingolipid metabolism	0.47490898504756124	0.026532424559454006
CORUM:445	TFTC complex (TATA-binding protein-free TAF-II-containing complex)	0.4754252069658078	0.0016123460997933118
CORUM:455	TFTC complex (TATA-binding protein-free TAF-II-containing complex)	0.4754252069658078	0.0016123460997933118
CORUM:456	TFTC complex (TATA-binding protein-free TAF-II-containing complex)	0.4754252069658078	0.0016123460997933118
CORUM:462	TFTC complex (TATA-binding protein-free TAF-II-containing complex)	0.4754252069658078	0.0016123460997933118
REAC:R-HSA-9013420	RHOU GTPase cycle	0.47686256768406016	0.025956216561145183
REAC:R-HSA-525793	Myogenesis	0.47699294213131704	0.020348044964382247
WP:WP5180	DYRK1A involvement regarding cell proliferation in brain development	0.4770422070324273	0.033775232965773644
WP:WP5358	JAK-STAT signaling in the regulation of Beta-cells	0.4782600657896429	0.033775232965773644
WP:WP4725	Sphingolipid metabolism overview	0.4782616027527491	0.09337810555020372
REAC:R-HSA-3656237	Defective EXT2 causes exostoses 2	0.47936287666470967	0.09654368716636706
REAC:R-HSA-3656253	Defective EXT1 causes exostoses 1, TRPS2 and CHDS	0.47936287666470967	0.09654368716636706
KEGG:04350	TGF-beta signaling	0.4804881847373617	0.03604351768484598
WP:WP5241	Mitochondrial beta-oxidation	0.48107999293738735	0.08707040718121288
CORUM:636	BHC complex	0.4825358618982954	0.09250841508045039
REAC:R-HSA-6799198	Complex I biogenesis	0.48307824068205046	0.06910591145055688
WP:WP4724	Omega-9 fatty acid synthesis	0.48374803012235806	0.024171719523976603
REAC:R-HSA-204005	COPII-mediated vesicle transport	0.4857601728638805	0.09479031963259625
REAC:R-HSA-2426168	Activation of gene expression by SREBF (SREBP)	0.48590809950325503	0.007835202544486938
REAC:R-HSA-500792	GPCR ligand binding	0.48611521157186	0.05335420497728862
WP:WP4698	Vitamin D-sensitive calcium signaling in depression	0.48742490920397274	0.01863668958625605
WP:WP4726	Sphingolipid metabolism: integrated pathway	0.48839661746110746	0.0777102983948145
WP:WP4922	Mitochondrial complex IV assembly	0.48883792810985305	0.03530982621030284
CORUM:713	BRG1-SIN3A complex	0.49040095129199357	0.06715730393301227
WP:WP2637	Interleukin-1 (IL-1) structural pathway	0.49060876565812805	0.09459496603724168
CORUM:1230	WINAC complex	0.4927820434520701	0.04794060179686436
WP:WP4686	Leucine, isoleucine and valine metabolism	0.4934296863811731	0.09459496603724168
REAC:R-HSA-76005	Response to elevated platelet cytosolic Ca2+	0.49382355765375935	0.064324523433649
WP:WP5122	Prostaglandin and leukotriene metabolism in senescence	0.4940116811211814	0.09250841508045039
WP:WP2916	Interactome of polycomb repressive complex 2 (PRC2)	0.49421059875876194	0.016002139828006075
WP:WP5200	Dravet syndrome	0.49465645584282264	0.0541301980912024
REAC:R-HSA-9005891	Loss of function of MECP2 in Rett syndrome	0.49894846072148774	0.09459496603724168
REAC:R-HSA-9005895	Pervasive developmental disorders	0.49894846072148774	0.09459496603724168
REAC:R-HSA-9675151	Disorders of Developmental Biology	0.49894846072148774	0.09459496603724168
REAC:R-HSA-9697154	Disorders of Nervous System Development	0.49894846072148774	0.09459496603724168
WP:WP422	MAPK cascade	0.5000662979402191	0.04656129787454783
CORUM:6131	SELK multiprotein complex	0.5007843888517634	0.0753082016885986
REAC:R-HSA-6811555	PI5P Regulates TP53 Acetylation	0.5011071646166938	0.01866814195226239
REAC:R-HSA-168256	Immune System	0.5039825286961452	0.03530982621030284
REAC:R-HSA-1236973	Cross-presentation of particulate exogenous antigens (phagosomes)	0.5042413143853903	0.09331681457790128
REAC:R-HSA-168898	Toll-like Receptor Cascades	0.5043487745665157	0.020924112276179206
REAC:R-HSA-9668250	Defective factor IX causes hemophilia B	0.5045377123343088	0.050669647469464625
REAC:R-HSA-5218920	VEGFR2 mediated vascular permeability	0.5045608991234966	0.09337810555020372
REAC:R-HSA-400042	Adrenaline,noradrenaline inhibits insulin secretion	0.5055838647876885	0.09110069989476219
REAC:R-HSA-9824439	Bacterial Infection Pathways	0.5056298436575623	0.028966802007575707
WP:WP4504	Cysteine and methionine catabolism	0.5056384284893041	0.06497558645789654
REAC:R-HSA-9664565	Signaling by ERBB2 KD Mutants	0.5062235526551856	0.057697725865883384
REAC:R-HSA-166016	Toll Like Receptor 4 (TLR4) Cascade	0.5062489417124559	0.06273588013081699
WP:WP4790	FGF23 signaling in hypophosphatemic rickets and related disorders	0.5073861599393217	0.061205689819126254
REAC:R-HSA-3928663	EPHA-mediated growth cone collapse	0.5075003146754796	0.09459496603724168
REAC:R-HSA-877300	Interferon gamma signaling	0.5095046783345443	0.0777102983948145
REAC:R-HSA-198933	Immunoregulatory interactions between a Lymphoid and a non-Lymphoid cell	0.5110687929486659	0.09459496603724168
WP:WP1533	Vitamin B12 metabolism	0.5112493897866506	0.09482444824752156
WP:WP2873	Aryl hydrocarbon receptor pathway	0.5112661888005311	0.0035783059921493518
REAC:R-HSA-1257604	PIP3 activates AKT signaling	0.5129174636643994	0.01765271706903122
REAC:R-HSA-9705671	SARS-CoV-2 activates/modulates innate and adaptive immune responses	0.5130256840301841	0.003490069422673416
WP:WP5322	CKAP4 signaling pathway map	0.5130670232335128	0.0777102983948145
REAC:R-HSA-75067	Processing of Capped Intronless Pre-mRNA	0.5131121710829646	0.09545805000826985
REAC:R-HSA-8949664	Processing of SMDT1	0.5134417132376511	0.0869800120974883
WP:WP2037	Prolactin signaling pathway	0.5142615306469025	0.04475284914113244
REAC:R-HSA-5218921	VEGFR2 mediated cell proliferation	0.514362280662895	0.002586641290147282
WP:WP98	Prostaglandin synthesis and regulation	0.5144037379462993	0.048483194260863255
REAC:R-HSA-9018519	Estrogen-dependent gene expression	0.5146517335673001	0.002586641290147282
REAC:R-HSA-9013418	RHOBTB2 GTPase cycle	0.5147267095100003	0.061205689819126254
WP:WP3611	Photodynamic therapy-induced AP-1 survival signaling	0.5150065148311078	0.03604351768484598
REAC:R-HSA-157118	Signaling by NOTCH	0.5151834798065222	0.08630532554776253
REAC:R-HSA-9006936	Signaling by TGFB family members	0.5161261056079391	0.07773471805843589
REAC:R-HSA-373760	L1CAM interactions	0.5162726279782383	0.03481204279814532
WP:WP179	Cell cycle	0.516567934788114	0.019323821716523585
WP:WP107	Translation factors	0.5167488397233704	0.018937912915514214
REAC:R-HSA-1169408	ISG15 antiviral mechanism	0.5167579263208871	0.08916308770155935
REAC:R-HSA-8878171	Transcriptional regulation by RUNX1	0.5170647088811352	0.07414991916487257
REAC:R-HSA-6807070	PTEN Regulation	0.5178147297308456	0.02855173262983946
REAC:R-HSA-9619229	Activation of RAC1 downstream of NMDARs	0.5180458088519838	0.064324523433649
REAC:R-HSA-212165	Epigenetic regulation of gene expression	0.5183130027756001	0.011868922721998874
REAC:R-HSA-6806003	Regulation of TP53 Expression and Degradation	0.5185866516963199	0.004099805996350983
REAC:R-HSA-6804757	Regulation of TP53 Degradation	0.5186137269071762	0.015203718788107319
REAC:R-HSA-392499	Metabolism of proteins	0.5187681935559812	0.03860317011821875
REAC:R-HSA-5654743	Signaling by FGFR4	0.519290830207266	0.08721773449944022
REAC:R-HSA-5696395	Formation of Incision Complex in GG-NER	0.5194004483580765	0.01772604540734648
REAC:R-HSA-69275	G2/M Transition	0.519712272515036	0.03629769643329802
REAC:R-HSA-9706574	RHOBTB GTPase Cycle	0.5198897741274142	0.01772604540734648
REAC:R-HSA-9683701	Translation of Structural Proteins	0.5199304131222047	0.07995824397171805
REAC:R-HSA-140342	Apoptosis induced DNA fragmentation	0.5199549059825845	0.041143069147036894
REAC:R-HSA-1295596	Spry regulation of FGF signaling	0.5206532199920283	0.0219077022507484
REAC:R-HSA-2979096	NOTCH2 Activation and Transmission of Signal to the Nucleus	0.5208559950309953	0.08418240116223745
REAC:R-HSA-2262752	Cellular responses to stress	0.5208563417586324	0.09482444824752156
CORUM:32	PA700 complex	0.5209314061253094	0.029249039287660535
WP:WP69	T-cell receptor signaling pathway	0.5210156121198759	0.003679485200998117
REAC:R-HSA-9013694	Signaling by NOTCH4	0.5212318838408038	0.033775232965773644
REAC:R-HSA-2173788	Downregulation of TGF-beta receptor signaling	0.5214535127605877	0.033775232965773644
REAC:R-HSA-2142845	Hyaluronan metabolism	0.5223346571388361	0.04645705790916628
REAC:R-HSA-5687128	MAPK6/MAPK4 signaling	0.5224409568596707	0.08721773449944022
REAC:R-HSA-5693606	DNA Double Strand Break Response	0.5225821645708066	0.017963468792030608
REAC:R-HSA-1236394	Signaling by ERBB4	0.522659487798955	0.06274238706126006
REAC:R-HSA-5621481	C-type lectin receptors (CLRs)	0.5227153344795282	0.044523848048288905
REAC:R-HSA-6781827	Transcription-Coupled Nucleotide Excision Repair (TC-NER)	0.5228064751771303	0.020924112276179206
REAC:R-HSA-9020702	Interleukin-1 signaling	0.5228747364624978	0.041143069147036894
REAC:R-HSA-6781823	Formation of TC-NER Pre-Incision Complex	0.5229186138493395	0.007917822567879549
REAC:R-HSA-8866654	E3 ubiquitin ligases ubiquitinate target proteins	0.52307746313965	0.09459496603724168
REAC:R-HSA-5663205	Infectious disease	0.5230920429628265	0.056939868163234514
REAC:R-HSA-6782135	Dual incision in TC-NER	0.5231471363023401	0.029527226149389022
REAC:R-HSA-202403	TCR signaling	0.5232366991989742	0.0541301980912024
REAC:R-HSA-5607764	CLEC7A (Dectin-1) signaling	0.5234096491629563	0.08630532554776253
REAC:R-HSA-2173796	SMAD2/SMAD3:SMAD4 heterotrimer regulates transcription	0.5238936432778706	0.042676381918995636
WP:WP4961	STING pathway in Kawasaki-like disease and COVID-19	0.5240515157541029	0.09650320211536874
REAC:R-HSA-9609507	Protein localization	0.5241957630461029	0.041143069147036894
WP:WP3286	Copper homeostasis	0.5244285754943667	0.06346309590342235
REAC:R-HSA-5619084	ABC transporter disorders	0.5246174455236582	0.018095550732648003
REAC:R-HSA-8876384	Listeria monocytogenes entry into host cells	0.5246549555422549	0.05335420497728862
REAC:R-HSA-5250924	B-WICH complex positively regulates rRNA expression	0.524849773871268	0.023563344659038695
REAC:R-HSA-1632852	Macroautophagy	0.5252269691857644	1.1437856326987097e-4
REAC:R-HSA-4608870	Asymmetric localization of PCP proteins	0.5253672984377569	1.5001145217041767e-4
REAC:R-HSA-450531	Regulation of mRNA stability by proteins that bind AU-rich elements	0.5253941766618433	0.04654244780663307
REAC:R-HSA-110313	Translesion synthesis by Y family DNA polymerases bypasses lesions on DNA template	0.5255019842055155	0.041143069147036894
REAC:R-HSA-2122948	Activated NOTCH1 Transmits Signal to the Nucleus	0.525531379217352	0.02797024125395564
REAC:R-HSA-69541	Stabilization of p53	0.5256918445971803	0.033775232965773644
REAC:R-HSA-8876493	InlA-mediated entry of Listeria monocytogenes into host cells	0.5259283087594797	0.0740198167233198
REAC:R-HSA-3371453	Regulation of HSF1-mediated heat shock response	0.5259330555709855	0.08721773449944022
REAC:R-HSA-69563	p53-Dependent G1 DNA Damage Response	0.5261961722801581	0.008787257924437221
REAC:R-HSA-69580	p53-Dependent G1/S DNA damage checkpoint	0.5261961722801581	0.008787257924437221
REAC:R-HSA-5678895	Defective CFTR causes cystic fibrosis	0.5262083524693477	0.01863668958625605
REAC:R-HSA-5610785	GLI3 is processed to GLI3R by the proteasome	0.526238194069817	0.029193900520405047
REAC:R-HSA-8866652	Synthesis of active ubiquitin: roles of E1 and E2 enzymes	0.526288452450392	0.04645705790916628
REAC:R-HSA-69615	G1/S DNA Damage Checkpoints	0.5263522629135226	0.0011986678208075218
REAC:R-HSA-69231	Cyclin D associated events in G1	0.526473691082038	0.09478468276724872
REAC:R-HSA-69236	G1 Phase	0.526473691082038	0.09478468276724872
REAC:R-HSA-5358346	Hedgehog ligand biogenesis	0.5264807634994858	0.011569695009059733
REAC:R-HSA-5362768	Hh mutants are degraded by ERAD	0.5266907605148274	0.020348044964382247
REAC:R-HSA-5387390	Hh mutants abrogate ligand secretion	0.5267011009166174	0.015203718788107319
REAC:R-HSA-9678108	SARS-CoV-1 Infection	0.526779126127777	0.07411752280927839
REAC:R-HSA-5663084	Diseases of carbohydrate metabolism	0.5269525797736849	0.05863381615018521
REAC:R-HSA-2691230	Signaling by NOTCH1 HD Domain Mutants in Cancer	0.5271136907345885	0.064324523433649
REAC:R-HSA-2691232	Constitutive Signaling by NOTCH1 HD Domain Mutants	0.5271136907345885	0.064324523433649
REAC:R-HSA-8941858	Regulation of RUNX3 expression and activity	0.5271414063907417	0.033775232965773644
REAC:R-HSA-69052	Switching of origins to a post-replicative state	0.527277048293401	0.064324523433649
REAC:R-HSA-4641258	Degradation of DVL	0.527358531659332	0.0016123460997933118
REAC:R-HSA-9014325	TICAM1,TRAF6-dependent induction of TAK1 complex	0.527378808898837	0.0065317747706991475
REAC:R-HSA-162587	HIV Life Cycle	0.5274977982205039	0.04717209575355143
WP:WP4719	Eicosanoid metabolism via cyclooxygenases (COX)	0.5275815718036727	0.03301080171645509
REAC:R-HSA-180534	Vpu mediated degradation of CD4	0.5277092221477334	0.0219077022507484
REAC:R-HSA-912631	Regulation of signaling by CBL	0.5278389108899793	0.07349712977562158
REAC:R-HSA-201722	Formation of the beta-catenin:TCF transactivating complex	0.5279647832517338	0.057015585932602114
REAC:R-HSA-180585	Vif-mediated degradation of APOBEC3G	0.5283957252244532	0.064324523433649
REAC:R-HSA-174084	Autodegradation of Cdh1 by Cdh1:APC/C	0.5285404999042751	0.0016123460997933118
REAC:R-HSA-69601	Ubiquitin Mediated Degradation of Phosphorylated Cdc25A	0.5287752948876654	0.039573802397278625
REAC:R-HSA-69610	p53-Independent DNA Damage Response	0.5287752948876654	0.039573802397278625
REAC:R-HSA-69613	p53-Independent G1/S DNA damage checkpoint	0.5287752948876654	0.039573802397278625
REAC:R-HSA-8948747	Regulation of PTEN localization	0.528798819123312	0.020924112276179206
REAC:R-HSA-376176	Signaling by ROBO receptors	0.5288377810789137	0.06497558645789654
REAC:R-HSA-6804115	TP53 regulates transcription of additional cell cycle genes whose exact role in the p53 pathway remain uncertain	0.5291787504643237	0.020975051140392355
REAC:R-HSA-389957	Prefoldin mediated transfer of substrate to CCT/TriC	0.5292039799555825	0.0014390502452212692
REAC:R-HSA-8934903	Receptor Mediated Mitophagy	0.5292327963175982	0.09337810555020372
REAC:R-HSA-5205685	PINK1-PRKN Mediated Mitophagy	0.5296274561049324	0.04645705790916628
REAC:R-HSA-9706369	Negative regulation of FLT3	0.529643099680415	0.024441658556497547
WP:WP5269	Genetic causes of porto-sinusoidal vascular disease	0.5297803897826737	0.07502014063832534
REAC:R-HSA-5205647	Mitophagy	0.5298296560098795	0.02797024125395564
REAC:R-HSA-5655862	Translesion synthesis by POLK	0.5299022453131362	0.07502014063832534
REAC:R-HSA-8939236	RUNX1 regulates transcription of genes involved in differentiation of HSCs	0.5301384788503141	0.011356755653931433
REAC:R-HSA-174490	Membrane binding and targetting of GAG proteins	0.5303462797961368	0.025514000308979476
REAC:R-HSA-174495	Synthesis And Processing Of GAG, GAGPOL Polyproteins	0.5303462797961368	0.025514000308979476
REAC:R-HSA-174184	Cdc20:Phospho-APC/C mediated degradation of Cyclin A	0.530427228092037	0.018338100804390793
REAC:R-HSA-179419	APC:Cdc20 mediated degradation of cell cycle proteins prior to satisfation of the cell cycle checkpoint	0.5304870423799184	0.004719326410969452
REAC:R-HSA-176408	Regulation of APC/C activators between G1/S and early anaphase	0.5304997776559085	0.08418240116223745
REAC:R-HSA-174154	APC/C:Cdc20 mediated degradation of Securin	0.5306388694280304	0.07891346507873423
REAC:R-HSA-3322077	Glycogen synthesis	0.5307038909956702	0.018937912915514214
REAC:R-HSA-432720	Lysosome Vesicle Biogenesis	0.5311077536803961	0.0051166246143177435
REAC:R-HSA-9664873	Pexophagy	0.5311429777742154	0.01765271706903122
CORUM:2755	17S U2 snRNP	0.5311501193579582	0.07349712977562158
REAC:R-HSA-72662	Activation of the mRNA upon binding of the cap-binding complex and eIFs, and subsequent binding to 43S	0.5312595649503451	0.08767962450370914
REAC:R-HSA-174178	APC/C:Cdh1 mediated degradation of Cdc20 and other APC/C:Cdh1 targeted proteins in late mitosis/early G1	0.5312813912027157	0.09245037700333515
REAC:R-HSA-2559583	Cellular Senescence	0.5314237100621422	0.0036202025233430593
REAC:R-HSA-9706377	FLT3 signaling by CBL mutants	0.5314323855552072	0.008697021965807263
REAC:R-HSA-5696397	Gap-filling DNA repair synthesis and ligation in GG-NER	0.5318295128542506	0.09835547666642624
REAC:R-HSA-69002	DNA Replication Pre-Initiation	0.531859046001327	0.018095550732648003
REAC:R-HSA-162909	Host Interactions of HIV factors	0.5321281227842549	0.018937912915514214
REAC:R-HSA-9663891	Selective autophagy	0.5329669398172767	0.03039933084962142
REAC:R-HSA-175474	Assembly Of The HIV Virion	0.532980920535847	0.07479962057298331
REAC:R-HSA-73886	Chromosome Maintenance	0.5349832166304688	0.056939868163234514
REAC:R-HSA-399955	SEMA3A-Plexin repulsion signaling by inhibiting Integrin adhesion	0.5353041269076471	0.020975051140392355
REAC:R-HSA-174048	APC/C:Cdc20 mediated degradation of Cyclin B	0.5353129567694809	0.050669647469464625
REAC:R-HSA-159854	Gamma-carboxylation, transport, and amino-terminal cleavage of proteins	0.5354174012252871	0.024762483430741274
REAC:R-HSA-9013422	RHOBTB1 GTPase cycle	0.5357912406567794	0.002586641290147282
REAC:R-HSA-8864260	Transcriptional regulation by the AP-2 (TFAP2) family of transcription factors	0.5359680031567827	0.06497558645789654
REAC:R-HSA-2559582	Senescence-Associated Secretory Phenotype (SASP)	0.5359915981105333	0.05667193955226926
REAC:R-HSA-3000480	Scavenging by Class A Receptors	0.5360498568433792	0.061205689819126254
WP:WP5093	Opioid receptor pathways	0.5366557165186809	2.107722697967534e-4
REAC:R-HSA-3371571	HSF1-dependent transactivation	0.5368494504964058	8.998520146658029e-6
REAC:R-HSA-180746	Nuclear import of Rev protein	0.5376171415948748	0.041143069147036894
REAC:R-HSA-3371568	Attenuation phase	0.5401906454041355	0.024637149707414537
REAC:R-HSA-176033	Interactions of Vpr with host cellular proteins	0.5402341085928931	0.08510134568591274
REAC:R-HSA-264870	Caspase-mediated cleavage of cytoskeletal proteins	0.5419126723000012	0.024182710849010185
REAC:R-HSA-9615710	Late endosomal microautophagy	0.542258229697949	2.8773266170134537e-4
REAC:R-HSA-180910	Vpr-mediated nuclear import of PICs	0.5430174481561917	6.514285370938312e-6
REAC:R-HSA-427359	SIRT1 negatively regulates rRNA expression	0.5438569013445282	0.07280744136239928
REAC:R-HSA-6809371	Formation of the cornified envelope	0.544056033137289	0.064324523433649
REAC:R-HSA-6805567	Keratinization	0.5440639464321124	0.08908082543128353
WP:WP3947	Serotonin and anxiety	0.544357200515101	0.010297850385770132
REAC:R-HSA-15869	Metabolism of nucleotides	0.5443715658502589	0.00634541271987141
CORUM:126	CCT complex (chaperonin containing TCP1 complex)	0.5460708938134816	0.0777102983948145
REAC:R-HSA-390522	Striated Muscle Contraction	0.5475024670029668	0.08767589009802121
WP:WP5046	NAD metabolism in oncogene-induced senescence and mitochondrial dysfunction-associated senescence	0.5479233028681487	0.0011986678208075218
REAC:R-HSA-399956	CRMPs in Sema3A signaling	0.5485504850283665	0.06129570362310071
WP:WP2363	Gastric cancer network 2	0.5509041101706104	8.907409471262369e-4
REAC:R-HSA-171007	p38MAPK events	0.551685456162482	0.024171719523976603
REAC:R-HSA-450341	Activation of the AP-1 family of transcription factors	0.5517186309658	0.01863668958625605
REAC:R-HSA-447041	CHL1 interactions	0.5543633327658206	4.78078070779983e-4
WP:WP272	Blood clotting cascade	0.556133609109107	0.09011752319455099
REAC:R-HSA-162594	Early Phase of HIV Life Cycle	0.5575363248723691	8.349983424285056e-5
REAC:R-HSA-9031628	NGF-stimulated transcription	0.5577489565122938	0.024830758918388485
REAC:R-HSA-606279	Deposition of new CENPA-containing nucleosomes at the centromere	0.5593337088866626	0.09250841508045039
REAC:R-HSA-774815	Nucleosome assembly	0.5593337088866626	0.09250841508045039
REAC:R-HSA-888590	GABA synthesis, release, reuptake and degradation	0.5594204236001864	0.012691235992014438
REAC:R-HSA-162592	Integration of provirus	0.5595331256127257	3.561377179949075e-5
CORUM:1728	CTCF-nucleophosmin-PARP-HIS-KPNA-LMNA-TOP complex	0.5619901820152834	0.018095550732648003
REAC:R-HSA-2559586	DNA Damage/Telomere Stress Induced Senescence	0.5622947468804074	4.477919329534446e-4
REAC:R-HSA-164843	2-LTR circle formation	0.5725963446239657	7.488901417514644e-7
REAC:R-HSA-2559584	Formation of Senescence-Associated Heterochromatin Foci (SAHF)	0.5885491074398861	1.433675869133566e-7
REAC:R-HSA-2514853	Condensation of Prometaphase Chromosomes	0.5983753930190916	0.03481204279814532
WP:WP3527	Pre-implantation embryo	0.6026086696076579	4.8194781498978045e-12
WP:WP3944	Serotonin and anxiety-related events	0.618613388147163	4.477919329534446e-4
WP:WP3299	let-7 inhibition of ES cell reprogramming	0.6314244890816951	0.04256394691593515
