# Supplementary material for: Diffusion Smart-seq3 of breast cancer spheroids to explore spatial tumor biology and test evolutionary principles of tumor heterogeneity
Source: Sci Rep. 2025 Jan 30;15:3811. doi: 10.1038/s41598-024-83989-x (PMC11782488; doi:10.1038/s41598-024-83989-x)
Supplement: Supplementary file 5 — Supplementary Material 5 [file 41598_2024_83989_MOESM5_ESM.csv]

term_name	q	p_value	term_id	source
REACTOME root term	2.8966895988621352e-70	1.3491800646772869e-73	REAC:0000000	REAC
CORUM root	1.3414260794550152e-45	1.2495818159804519e-48	CORUM:0000000	CORUM
KEGG root term	3.9793540806490686e-40	5.5603457112003755e-43	KEGG:00000	KEGG
Cell Cycle	5.5618486176053484e-30	1.0362084057019746e-32	REAC:R-HSA-1640170	REAC
Cell Cycle, Mitotic	1.5875374045808535e-28	3.697106205358299e-31	REAC:R-HSA-69278	REAC
Signal Transduction	3.804143583737096e-23	1.0631048673694725e-25	REAC:R-HSA-162582	REAC
Mitotic Anaphase	2.9684840344058576e-22	9.678336395361436e-25	REAC:R-HSA-68882	REAC
Mitotic Metaphase and Anaphase	3.158922235793468e-22	1.1770553277292847e-24	REAC:R-HSA-2555396	REAC
Signaling by Rho GTPases, Miro GTPases and RHOBTB3	5.594930794692223e-22	2.3453366163125293e-24	REAC:R-HSA-9716542	REAC
Signaling by Rho GTPases	5.255011913845858e-21	2.4476068532118576e-23	REAC:R-HSA-194315	REAC
M Phase	7.699135250758659e-21	3.944596542074767e-23	REAC:R-HSA-68886	REAC
Cell Cycle Checkpoints	7.305566575809067e-19	4.083223051220717e-21	REAC:R-HSA-69620	REAC
Separation of Sister Chromatids	1.5635542056203448e-18	9.467258813723559e-21	REAC:R-HSA-2467813	REAC
Cellular responses to stimuli	2.8618533026381304e-18	1.987628748676255e-20	REAC:R-HSA-8953897	REAC
Metabolism of proteins	2.8618533026381304e-18	1.9994317438086614e-20	REAC:R-HSA-392499	REAC
Cellular responses to stress	4.192011601335815e-18	3.123995604162694e-20	REAC:R-HSA-2262752	REAC
Resolution of Sister Chromatid Cohesion	3.401569074711576e-17	2.693370948770228e-19	REAC:R-HSA-2500257	REAC
Mitotic Prometaphase	7.230581631836148e-17	6.0619687644644e-19	REAC:R-HSA-68877	REAC
Mitotic Spindle Checkpoint	1.4316627092207547e-14	1.2669581497528803e-16	REAC:R-HSA-69618	REAC
RHO GTPases Activate Formins	1.4454352914213178e-13	1.3464697637832491e-15	REAC:R-HSA-5663220	REAC
Translation	4.383442652549305e-13	4.287484662484183e-15	REAC:R-HSA-72766	REAC
Disease	8.04647087351567e-13	8.546106803544591e-15	REAC:R-HSA-1643685	REAC
EML4 and NUDC in mitotic spindle formation	8.04647087351567e-13	8.619880302322329e-15	REAC:R-HSA-9648025	REAC
Amplification of signal from the kinetochores	1.2074485386829953e-12	1.4059717497473164e-14	REAC:R-HSA-141424	REAC
Amplification of signal from unattached kinetochores via a MAD2 inhibitory signal	1.2074485386829953e-12	1.4059717497473164e-14	REAC:R-HSA-141444	REAC
RHO GTPase Effectors	1.3850055673804426e-12	1.6772307755887985e-14	REAC:R-HSA-195258	REAC
Amyotrophic lateral sclerosis	2.693457098953587e-12	3.3872073438168073e-14	KEGG:05014	KEGG
Prion disease	6.566783474405933e-12	8.564039929360322e-14	KEGG:05020	KEGG
G1/S Transition	1.8565793501405466e-11	2.5077224571064674e-13	REAC:R-HSA-69206	REAC
Metabolism of RNA	2.4571690528194447e-11	3.433398769659215e-13	REAC:R-HSA-8953854	REAC
Mitotic G1 phase and G1/S transition	3.8074651507870776e-11	5.497504409613386e-13	REAC:R-HSA-453279	REAC
Metabolism	4.775743321632549e-11	7.118015197589267e-13	REAC:R-HSA-1430728	REAC
Parkinson disease	1.0937352357174066e-10	1.6811021322158555e-12	KEGG:05012	KEGG
Cell cycle	3.074236937247539e-10	4.868377078081803e-12	KEGG:04110	KEGG
Gene expression (Transcription)	3.733209499087639e-10	6.0858096165844136e-12	REAC:R-HSA-74160	REAC
Activation of APC/C and APC/C:Cdc20 mediated degradation of mitotic proteins	3.893867271240892e-10	6.529074139015935e-12	REAC:R-HSA-176814	REAC
APC/C-mediated degradation of cell cycle proteins	4.109785536450988e-10	7.273956701683165e-12	REAC:R-HSA-174143	REAC
Regulation of mitotic cell cycle	4.109785536450988e-10	7.273956701683165e-12	REAC:R-HSA-453276	REAC
G2/M Transition	1.1817201395370805e-9	2.1465805981344266e-11	REAC:R-HSA-69275	REAC
Mitotic G2-G2/M phases	1.4971275964830558e-9	2.789245638533872e-11	REAC:R-HSA-453274	REAC
S Phase	2.6535491769928203e-9	5.067327259278325e-11	REAC:R-HSA-69242	REAC
APC/C:Cdc20 mediated degradation of mitotic proteins	3.5852506002291394e-9	7.013531681864176e-11	REAC:R-HSA-176409	REAC
Immune System	5.394620777656126e-9	1.0804317346959171e-10	REAC:R-HSA-168256	REAC
The role of GTSE1 in G2/M progression after G2 checkpoint	7.039312212034926e-9	1.4426163825316103e-10	REAC:R-HSA-8852276	REAC
Regulation of APC/C activators between G1/S and early anaphase	1.0927095842184185e-8	2.2902622864382316e-10	REAC:R-HSA-176408	REAC
Pathways of neurodegeneration - multiple diseases	1.240772035660097e-8	2.709426064867337e-10	KEGG:05022	KEGG
Infectious disease	1.240772035660097e-8	2.7161753924557317e-10	REAC:R-HSA-5663205	REAC
RHO GTPase cycle	1.2708612797795147e-8	2.841236210033382e-10	REAC:R-HSA-9012999	REAC
Huntington disease	1.6371319340499384e-8	3.736351409801909e-10	KEGG:05016	KEGG
HIV Infection	1.766891614166438e-8	4.1147918355063765e-10	REAC:R-HSA-162906	REAC
Synthesis of DNA	1.9114026583819378e-8	4.540360297041398e-10	REAC:R-HSA-69239	REAC
Programmed Cell Death	2.4097191504050466e-8	5.836301621847341e-10	REAC:R-HSA-5357801	REAC
Post-translational protein modification	2.94051686980903e-8	7.258844625052566e-10	REAC:R-HSA-597592	REAC
Metabolism of nucleotides	3.0946113053103206e-8	7.78337263561981e-10	REAC:R-HSA-15869	REAC
p53 signaling pathway	8.663423285369255e-8	2.2450422894376446e-9	KEGG:04115	KEGG
Alzheimer disease	8.663423285369255e-8	2.2596725849123347e-9	KEGG:05010	KEGG
Metabolic pathways	2.027608922365222e-7	5.383032537252802e-9	KEGG:01100	KEGG
RNA Polymerase II Transcription	2.0296246144589007e-7	5.482916983633733e-9	REAC:R-HSA-73857	REAC
Cdc20:Phospho-APC/C mediated degradation of Cyclin A	2.0736098026595993e-7	5.698322233671e-9	REAC:R-HSA-174184	REAC
Metabolism of amino acids and derivatives	2.42647685024442e-7	6.781025198633686e-9	REAC:R-HSA-71291	REAC
APC:Cdc20 mediated degradation of cell cycle proteins prior to satisfation of the cell cycle checkpoint	2.503455661707667e-7	7.112752462234173e-9	REAC:R-HSA-179419	REAC
Host Interactions of HIV factors	3.0151328984796725e-7	8.706951080844885e-9	REAC:R-HSA-162909	REAC
Condensation of Prometaphase Chromosomes	5.99644617747928e-7	1.7595533729911254e-8	REAC:R-HSA-2514853	REAC
Nucleotide metabolism	6.696947204340536e-7	1.9962953939347663e-8	KEGG:01232	KEGG
Switching of origins to a post-replicative state	7.804031361637919e-7	2.3626550466067292e-8	REAC:R-HSA-69052	REAC
Viral Infection Pathways	8.690808908953362e-7	2.6716040428082063e-8	REAC:R-HSA-9824446	REAC
Cellular response to chemical stress	9.187676814879902e-7	2.867137152291353e-8	REAC:R-HSA-9711123	REAC
Orc1 removal from chromatin	1.3847764773474414e-6	4.385877990667257e-8	REAC:R-HSA-68949	REAC
SCF(Skp2)-mediated degradation of p27/p21	1.3950513589095835e-6	4.483397473905974e-8	REAC:R-HSA-187577	REAC
DNA Replication	1.7576942924039053e-6	5.730721959397921e-8	REAC:R-HSA-69306	REAC
APC/C:Cdh1 mediated degradation of Cdc20 and other APC/C:Cdh1 targeted proteins in late mitosis/early G1	2.476906699349978e-6	8.190981632689728e-8	REAC:R-HSA-174178	REAC
Activation of NIMA Kinases NEK9, NEK6, NEK7	2.8030606757931363e-6	9.400110324038464e-8	REAC:R-HSA-2980767	REAC
Progesterone-mediated oocyte maturation	2.873274378113557e-6	9.76940054039542e-8	KEGG:04914	KEGG
Apoptosis	3.069011132906936e-6	1.0577867901029961e-7	REAC:R-HSA-109581	REAC
Processing of Capped Intron-Containing Pre-mRNA	3.7020526848478605e-6	1.2932182178089872e-7	REAC:R-HSA-72203	REAC
Mitochondrial translation elongation	4.608864099940487e-6	1.6314563185630045e-7	REAC:R-HSA-5389840	REAC
RHOA GTPase cycle	5.357224266577994e-6	1.9213147113484188e-7	REAC:R-HSA-8980692	REAC
KEAP1-NFE2L2 pathway	6.59979110020123e-6	2.4070559344245427e-7	REAC:R-HSA-9755511	REAC
G2/M Checkpoints	6.59979110020123e-6	2.4284280247596515e-7	REAC:R-HSA-69481	REAC
Focal adhesion	9.382059268517536e-6	3.495876765167224e-7	KEGG:04510	KEGG
Metabolism of polyamines	9.56459713377908e-6	3.6084413965351903e-7	REAC:R-HSA-351202	REAC
Mitochondrial translation	1.1980787744535347e-5	4.5758015605584465e-7	REAC:R-HSA-5368287	REAC
Small cell lung cancer	1.2189596703358079e-5	4.7123266249591083e-7	KEGG:05222	KEGG
Cyclin A/B1/B2 associated events during G2/M transition	1.239206343352924e-5	4.848315456061742e-7	REAC:R-HSA-69273	REAC
PA700-20S-PA28 complex	1.2713208476158728e-5	5.033175223444303e-7	CORUM:193	CORUM
DNA Replication Pre-Initiation	1.5559203291117275e-5	6.232377657364162e-7	REAC:R-HSA-69002	REAC
Oocyte meiosis	1.5841899740278216e-5	6.419400453675849e-7	KEGG:04114	KEGG
Proteasome	1.921219759208846e-5	7.874584946920281e-7	KEGG:03050	KEGG
55S ribosome, mitochondrial	1.9275058524431965e-5	7.990126728805053e-7	CORUM:320	CORUM
Diseases of signal transduction by growth factor receptors and second messengers	2.0530990216622615e-5	8.606376895649909e-7	REAC:R-HSA-5663202	REAC
Kinesins	2.1107114712888287e-5	8.946192076724891e-7	REAC:R-HSA-983189	REAC
Cellular senescence	2.2315856468126342e-5	9.562453633291214e-7	KEGG:04218	KEGG
Mitochondrial translation termination	2.4991823093564604e-5	1.0941925341383665e-6	REAC:R-HSA-5419276	REAC
Mitochondrial translation initiation	2.4991823093564604e-5	1.0941925341383665e-6	REAC:R-HSA-5368286	REAC
Cytokine Signaling in Immune system	2.6236060277207593e-5	1.1608876228852917e-6	REAC:R-HSA-1280215	REAC
Colorectal cancer	2.7902612192531408e-5	1.2476249513195228e-6	KEGG:05210	KEGG
Cytosolic tRNA aminoacylation	3.108892263651653e-5	1.4045763836712171e-6	REAC:R-HSA-379716	REAC
Hemostasis	3.4166908234046006e-5	1.559551470394275e-6	REAC:R-HSA-109582	REAC
TP53 Regulates Transcription of Cell Cycle Genes	3.7224888389737515e-5	1.716471332363304e-6	REAC:R-HSA-6791312	REAC
Nuclear events mediated by NFE2L2	3.8398010479093356e-5	1.7884494866834354e-6	REAC:R-HSA-9759194	REAC
Golgi Cisternae Pericentriolar Stack Reorganization	4.0536425781507544e-5	1.9069301369037087e-6	REAC:R-HSA-162658	REAC
APC/C:Cdc20 mediated degradation of Securin	6.079058793046693e-5	2.8880484252015027e-6	REAC:R-HSA-174154	REAC
Generic Transcription Pathway	6.163237100149092e-5	2.9567462567086935e-6	REAC:R-HSA-212436	REAC
Protein processing in endoplasmic reticulum	6.545962091651639e-5	3.170843304759061e-6	KEGG:04141	KEGG
Apoptosis	7.131939882769999e-5	3.5073233971860312e-6	KEGG:04210	KEGG
Cyclin E associated events during G1/S transition	7.131939882769999e-5	3.521125419532463e-6	REAC:R-HSA-69202	REAC
Polo-like kinase mediated events	7.28782067600835e-5	3.6320298664783113e-6	REAC:R-HSA-156711	REAC
Assembly of the pre-replicative complex	7.294604013479325e-5	3.6693862759933264e-6	REAC:R-HSA-68867	REAC
Nuclear Envelope (NE) Reassembly	8.37714790805818e-5	4.252953525749146e-6	REAC:R-HSA-2995410	REAC
Salmonella infection	8.47413910495472e-5	4.3416641897765216e-6	KEGG:05132	KEGG
Spinocerebellar ataxia	8.74158800982213e-5	4.519405072614143e-6	KEGG:05017	KEGG
Pyrimidine metabolism	9.246238196423365e-5	4.8452913578000725e-6	KEGG:00240	KEGG
Cyclin A:Cdk2-associated events at S phase entry	9.246238196423365e-5	4.8664411560122976e-6	REAC:R-HSA-69656	REAC
G2/M DNA replication checkpoint	1.041305332892445e-4	5.529054864915637e-6	REAC:R-HSA-69478	REAC
Phosphorylation of the APC/C	1.0612333040157828e-4	5.684295759749186e-6	REAC:R-HSA-176412	REAC
Cell cycle kinase complex CDC2	1.0733557159250454e-4	5.799220449338858e-6	CORUM:310	CORUM
Transcriptional Regulation by TP53	1.0786508797233529e-4	5.878069535520834e-6	REAC:R-HSA-3700989	REAC
CDK-mediated phosphorylation and removal of Cdc6	1.2968490590771538e-4	7.1275355831906925e-6	REAC:R-HSA-69017	REAC
Nuclear Envelope Breakdown	1.519967158080815e-4	8.42459673086246e-6	REAC:R-HSA-2980766	REAC
Transcriptional regulation by RUNX2	1.67549155781427e-4	9.405296354367032e-6	REAC:R-HSA-8878166	REAC
Signaling by Receptor Tyrosine Kinases	1.67549155781427e-4	9.442686469283963e-6	REAC:R-HSA-9006934	REAC
Regulation of mRNA stability by proteins that bind AU-rich elements	1.777437790037098e-4	1.010001911432352e-5	REAC:R-HSA-450531	REAC
Innate Immune System	1.8867851200370214e-4	1.0809248708176694e-5	REAC:R-HSA-168249	REAC
Regulation of ornithine decarboxylase (ODC)	1.963457125323834e-4	1.1339947999075705e-5	REAC:R-HSA-350562	REAC
ER-Phagosome pathway	2.089506506753279e-4	1.2165268437082436e-5	REAC:R-HSA-1236974	REAC
Chromosome Maintenance	2.257651476384512e-4	1.3249375222377666e-5	REAC:R-HSA-73886	REAC
Autodegradation of Cdh1 by Cdh1:APC/C	2.361241421265946e-4	1.3970376514902808e-5	REAC:R-HSA-174084	REAC
Ubiquitin-dependent degradation of Cyclin D	2.361241421265946e-4	1.4077266042014024e-5	REAC:R-HSA-75815	REAC
Type I hemidesmosome assembly	2.3932764709466158e-4	1.4379723556223264e-5	REAC:R-HSA-446107	REAC
Pathways in cancer	2.77669563003719e-4	1.6812782110146003e-5	KEGG:05200	KEGG
Vif-mediated degradation of APOBEC3G	2.8496710110105365e-4	1.7387373192472298e-5	REAC:R-HSA-180585	REAC
Oxygen-dependent proline hydroxylation of Hypoxia-inducible Factor Alpha	3.2136978855981804e-4	2.005754618864258e-5	REAC:R-HSA-1234176	REAC
p53-Dependent G1 DNA Damage Response	3.2136978855981804e-4	2.005754618864258e-5	REAC:R-HSA-69563	REAC
p53-Dependent G1/S DNA damage checkpoint	3.2136978855981804e-4	2.005754618864258e-5	REAC:R-HSA-69580	REAC
Unfolded Protein Response (UPR)	3.373982370251366e-4	2.1245387471696764e-5	REAC:R-HSA-381119	REAC
AUF1 (hnRNP D0) binds and destabilizes mRNA	3.373982370251366e-4	2.137222181435425e-5	REAC:R-HSA-450408	REAC
Non-alcoholic fatty liver disease	3.7478476966168575e-4	2.3915003932767093e-5	KEGG:04932	KEGG
RHOB GTPase cycle	3.8435449208953725e-4	2.4704666934492844e-5	REAC:R-HSA-9013026	REAC
FBXL7 down-regulates AURKA during mitotic entry and in early mitosis	4.026913198211491e-4	2.6148778047661747e-5	REAC:R-HSA-8854050	REAC
tRNA Aminoacylation	4.026913198211491e-4	2.6258399988337623e-5	REAC:R-HSA-379724	REAC
G1/S DNA Damage Checkpoints	4.327232784188296e-4	2.8418249770402875e-5	REAC:R-HSA-69615	REAC
Membrane Trafficking	4.59072751102609e-4	3.036252010087121e-5	REAC:R-HSA-199991	REAC
Hh mutants are degraded by ERAD	4.7820703042844196e-4	3.185077100664518e-5	REAC:R-HSA-5362768	REAC
SUMOylation of DNA replication proteins	5.33113448018933e-4	3.583777089398751e-5	REAC:R-HSA-4615885	REAC
Phosphorylation of Emi1	5.33113448018933e-4	3.600440147309981e-5	REAC:R-HSA-176417	REAC
RHOC GTPase cycle	6.257494457478174e-4	4.2552128122580974e-5	REAC:R-HSA-9013106	REAC
Nervous system development	6.863255296365392e-4	4.699108190804437e-5	REAC:R-HSA-9675108	REAC
TP53 Regulates Transcription of Genes Involved in G2 Cell Cycle Arrest	7.419651530817116e-4	5.1146177296736525e-5	REAC:R-HSA-6804114	REAC
Lipid and atherosclerosis	7.68739707888139e-4	5.334989123210653e-5	KEGG:05417	KEGG
Hh mutants abrogate ligand secretion	8.035368195403133e-4	5.613904188684071e-5	REAC:R-HSA-5387390	REAC
Interconversion of nucleotide di- and triphosphates	8.894426592883343e-4	6.25551194934972e-5	REAC:R-HSA-499943	REAC
NIK-->noncanonical NF-kB signaling	9.669571813332288e-4	6.845714558111354e-5	REAC:R-HSA-5676590	REAC
Intracellular signaling by second messengers	9.744286147309692e-4	7.011147048970967e-5	REAC:R-HSA-9006925	REAC
ETS2-FOS-JUN complex	9.744286147309692e-4	7.034766431453201e-5	CORUM:2695	CORUM
ERG-JUN-FOS DNA-protein complex	9.744286147309692e-4	7.034766431453201e-5	CORUM:2694	CORUM
Nuclear Pore Complex (NPC) Disassembly	0.0010707948100288096	7.780344218187903e-5	REAC:R-HSA-3301854	REAC
COPI-dependent Golgi-to-ER retrograde traffic	0.0010772221453739259	7.877218296399924e-5	REAC:R-HSA-6811434	REAC
PIP3 activates AKT signaling	0.0011026426810577569	8.147376505189569e-5	REAC:R-HSA-1257604	REAC
Dectin-1 mediated noncanonical NF-kB signaling	0.0011026426810577569	8.201300361369818e-5	REAC:R-HSA-5607761	REAC
MAPK6/MAPK4 signaling	0.0011026426810577569	8.217178806205921e-5	REAC:R-HSA-5687128	REAC
Cross-presentation of soluble exogenous antigens (endosomes)	0.0011514058108446073	8.634202866603715e-5	REAC:R-HSA-1236978	REAC
Cellular response to hypoxia	0.0011620873276667102	8.768427903214114e-5	REAC:R-HSA-1234174	REAC
Antigen processing-Cross presentation	0.0011744698100834108	8.916561669473496e-5	REAC:R-HSA-1236975	REAC
G1/S-Specific Transcription	0.0011958279206302784	9.13440982689174e-5	REAC:R-HSA-69205	REAC
Regulation of activated PAK-2p34 by proteasome mediated degradation	0.0013748063081099981	1.0565581781003712e-4	REAC:R-HSA-211733	REAC
ECT2-KIF23-RACGAP1 complex	0.0014141060571942537	1.0996526958120329e-4	CORUM:7439	CORUM
Yersinia infection	0.0014141060571942537	1.0999334492381946e-4	KEGG:05135	KEGG
Amino sugar and nucleotide sugar metabolism	0.0014596875714232458	1.1421868281281104e-4	KEGG:00520	KEGG
Drug metabolism - other enzymes	0.001461994436492342	1.1508013962142793e-4	KEGG:00983	KEGG
Regulation of PLK1 Activity at G2/M Transition	0.0014785461258340683	1.1707165411820755e-4	REAC:R-HSA-2565942	REAC
PCP/CE pathway	0.001535526198791535	1.2229854680640545e-4	REAC:R-HSA-4086400	REAC
Biosynthesis of nucleotide sugars	0.0015376483294347286	1.2318375065802203e-4	KEGG:01250	KEGG
Axon guidance	0.0016811047902014356	1.3545930540514596e-4	REAC:R-HSA-422475	REAC
CCNB2-CDC2 complex	0.0017020107649684522	1.3793659669516102e-4	CORUM:5542	CORUM
Vpu mediated degradation of CD4	0.0018600321905403385	1.5594121765126267e-4	REAC:R-HSA-180534	REAC
Ubiquitin Mediated Degradation of Phosphorylated Cdc25A	0.0018600321905403385	1.5594121765126267e-4	REAC:R-HSA-69601	REAC
p53-Independent G1/S DNA damage checkpoint	0.0018600321905403385	1.5594121765126267e-4	REAC:R-HSA-69613	REAC
p53-Independent DNA Damage Response	0.0018600321905403385	1.5594121765126267e-4	REAC:R-HSA-69610	REAC
Autodegradation of the E3 ubiquitin ligase COP1	0.0018600321905403385	1.5594121765126267e-4	REAC:R-HSA-349425	REAC
GSK3B and BTRC:CUL1-mediated-degradation of NFE2L2	0.0018600321905403385	1.5594121765126267e-4	REAC:R-HSA-9762114	REAC
Hedgehog ligand biogenesis	0.0018640131951013711	1.5789671724031408e-4	REAC:R-HSA-5358346	REAC
Transcriptional regulation by RUNX3	0.0018640131951013711	1.5801136539750793e-4	REAC:R-HSA-8878159	REAC
Cell junction organization	0.002031519743461739	1.7315701586096796e-4	REAC:R-HSA-446728	REAC
Negative regulation of NOTCH4 signaling	0.002183708384074464	1.8816304194400367e-4	REAC:R-HSA-9604323	REAC
Regulation of Apoptosis	0.002183708384074464	1.8816304194400367e-4	REAC:R-HSA-169911	REAC
39S ribosomal subunit, mitochondrial	0.002220372188924619	1.9235641692593347e-4	CORUM:324	CORUM
PI3K-Akt signaling pathway	0.002240134025858999	1.95111813151203e-4	KEGG:04151	KEGG
Chemical carcinogenesis - reactive oxygen species	0.0022861328011929668	2.0018303056556954e-4	KEGG:05208	KEGG
MHC class II antigen presentation	0.0023401645935648245	2.0600424228400178e-4	REAC:R-HSA-2132295	REAC
Golgi-to-ER retrograde transport	0.0023470244507754166	2.0770127882968286e-4	REAC:R-HSA-8856688	REAC
NFAT-JUN-FOS DNA-protein complex	0.0023506185972405045	2.1096107128494517e-4	CORUM:2693	CORUM
c-Fos-c-Jun-SAF-1 complex	0.0023506185972405045	2.1096107128494517e-4	CORUM:6235	CORUM
RAC1 GTPase cycle	0.0023506185972405045	2.1130386086046454e-4	REAC:R-HSA-9013149	REAC
Diabetic cardiomyopathy	0.0024683730131544687	2.2303882838936513e-4	KEGG:05415	KEGG
Regulation of RUNX3 expression and activity	0.0024890891788519626	2.2607004651892533e-4	REAC:R-HSA-8941858	REAC
Pathogenic Escherichia coli infection	0.0025875844410545167	2.362210295513206e-4	KEGG:05130	KEGG
Biosynthesis of cofactors	0.0026892133409514877	2.467512939764523e-4	KEGG:01240	KEGG
Human immunodeficiency virus 1 infection	0.0026978181368967503	2.487973875666309e-4	KEGG:05170	KEGG
Human T-cell leukemia virus 1 infection	0.0027889165717832564	2.58497623560721e-4	KEGG:05166	KEGG
Neutrophil degranulation	0.0028750348931247368	2.6944258666773956e-4	REAC:R-HSA-6798695	REAC
SCF-beta-TrCP mediated degradation of Emi1	0.0028750348931247368	2.704969950680936e-4	REAC:R-HSA-174113	REAC
Degradation of AXIN	0.0028750348931247368	2.704969950680936e-4	REAC:R-HSA-4641257	REAC
CLEC7A (Dectin-1) signaling	0.003027448938539697	2.862469187347734e-4	REAC:R-HSA-5607764	REAC
RasGAP-AURKA-survivin complex	0.0030486016348993724	2.896668530598379e-4	CORUM:2581	CORUM
Initiation of Nuclear Envelope (NE) Reformation	0.0032141962217254764	3.0712666416361464e-4	REAC:R-HSA-2995383	REAC
mRNA Splicing - Major Pathway	0.0032141962217254764	3.083951661273629e-4	REAC:R-HSA-72163	REAC
TNF signaling pathway	0.0034762387201544595	3.3515669076477554e-4	KEGG:04668	KEGG
Vesicle-mediated transport	0.0038943841965025433	3.7728547409060503e-4	REAC:R-HSA-5653656	REAC
Stabilization of p53	0.003913143694479129	3.827481023943256e-4	REAC:R-HSA-69541	REAC
Degradation of DVL	0.003913143694479129	3.827481023943256e-4	REAC:R-HSA-4641258	REAC
Toxoplasmosis	0.003931131861434515	3.863385294656184e-4	KEGG:05145	KEGG
HIV Life Cycle	0.003958757628310656	3.908973531447877e-4	REAC:R-HSA-162587	REAC
TNFR2 non-canonical NF-kB pathway	0.004120107251230586	4.0874841383889844e-4	REAC:R-HSA-5668541	REAC
Laminin interactions	0.004211698662870198	4.2158033379034135e-4	REAC:R-HSA-3000157	REAC
SMAD3-SMAD4-cJun-cFos complex	0.004211698662870198	4.2175836633306593e-4	CORUM:2692	CORUM
26S proteasome	0.004824370645123054	4.8535820183818334e-4	CORUM:181	CORUM
Rheumatoid arthritis	0.004950944217251385	5.003981812499071e-4	KEGG:05323	KEGG
Condensin I complex	0.004954227078563644	5.076525185300426e-4	CORUM:10	CORUM
Condensin I complex	0.004954227078563644	5.076525185300426e-4	CORUM:157	CORUM
Condensin I complex	0.004954227078563644	5.076525185300426e-4	CORUM:167	CORUM
mRNA Splicing	0.005030045396564236	5.177643375131329e-4	REAC:R-HSA-72172	REAC
Intra-Golgi and retrograde Golgi-to-ER traffic	0.005032705370971008	5.203822041711988e-4	REAC:R-HSA-6811442	REAC
FoxO signaling pathway	0.005390629628607423	5.59902378751493e-4	KEGG:04068	KEGG
IL-17 signaling pathway	0.0057263065159767505	5.974348670604527e-4	KEGG:04657	KEGG
Degradation of GLI1 by the proteasome	0.005930218119040969	6.269955812865859e-4	REAC:R-HSA-5610780	REAC
GLI3 is processed to GLI3R by the proteasome	0.005930218119040969	6.269955812865859e-4	REAC:R-HSA-5610785	REAC
Degradation of GLI2 by the proteasome	0.005930218119040969	6.269955812865859e-4	REAC:R-HSA-5610783	REAC
Adaptive Immune System	0.006106565262651109	6.484848066532151e-4	REAC:R-HSA-1280218	REAC
Late Phase of HIV Life Cycle	0.006282166329915956	6.700587282490703e-4	REAC:R-HSA-162599	REAC
Defective CFTR causes cystic fibrosis	0.006853422558447185	7.341812708164194e-4	REAC:R-HSA-5678895	REAC
Osteoclast differentiation	0.007149832335459361	7.692646807131403e-4	KEGG:04380	KEGG
Interleukin-4 and Interleukin-13 signaling	0.007192659347130613	7.772226215809513e-4	REAC:R-HSA-6785807	REAC
ECM-receptor interaction	0.007244874696012034	7.862393126086651e-4	KEGG:04512	KEGG
Signaling by ROBO receptors	0.007652992893312992	8.34094241749064e-4	REAC:R-HSA-376176	REAC
PA700 complex	0.007927263932295018	8.676790983182716e-4	CORUM:32	CORUM
Mitotic Prophase	0.008948259077144631	9.83599973081571e-4	REAC:R-HSA-68875	REAC
Condensin I-PARP-1-XRCC1 complex	0.009152308967696128	0.001010292140355837	CORUM:159	CORUM
mRNA Splicing - Minor Pathway	0.009210470123945921	0.0010245106596452373	REAC:R-HSA-72165	REAC
APC/C:Cdc20 mediated degradation of Cyclin B	0.009210470123945921	0.001025292202898498	REAC:R-HSA-174048	REAC
Neddylation	0.009525267607058942	0.0010647714139236824	REAC:R-HSA-8951664	REAC
Aminoacyl-tRNA biosynthesis	0.009862752232370953	0.001107090492781276	KEGG:00970	KEGG
Asymmetric localization of PCP proteins	0.010266130552450983	0.0011571511847662495	REAC:R-HSA-4608870	REAC
Syndecan interactions	0.010881811246225304	0.0012316162705322538	REAC:R-HSA-3000170	REAC
Non-integrin membrane-ECM interactions	0.010892890420481837	0.0012379437646006374	REAC:R-HSA-3000171	REAC
Asparagine N-linked glycosylation	0.01091512400244289	0.0012455544390305114	REAC:R-HSA-446203	REAC
Signaling by VEGF	0.011054534451570792	0.0012666117722805845	REAC:R-HSA-194138	REAC
Interleukin-1 signaling	0.011570285943185526	0.0013364838909687984	REAC:R-HSA-9020702	REAC
Hedgehog 'off' state	0.011570285943185526	0.0013364838909687984	REAC:R-HSA-5610787	REAC
Cell-extracellular matrix interactions	0.012929847027448694	0.0014995490963366207	REAC:R-HSA-446353	REAC
Cell-Cell communication	0.013061271295884198	0.001521662298430216	REAC:R-HSA-1500931	REAC
CDC2-PCNA-CCNB1-GADD45B complex	0.013061271295884198	0.0015269581254154325	CORUM:5545	CORUM
Thermogenesis	0.013081692954322896	0.0015354385768464691	KEGG:04714	KEGG
Signaling by Interleukins	0.013106554889200497	0.0015444612887600027	REAC:R-HSA-449147	REAC
DNA replication	0.014811550423991257	0.0017522747124796363	KEGG:03030	KEGG
Activation of NF-kappaB in B cells	0.01490910316711368	0.0017777039640340486	REAC:R-HSA-1169091	REAC
Regulation of RAS by GAPs	0.01490910316711368	0.0017777039640340486	REAC:R-HSA-5658442	REAC
MAPK signaling pathway	0.014921201954377622	0.0017860963680833947	KEGG:04010	KEGG
Hepatitis B	0.0156861696816595	0.0018849705532688174	KEGG:05161	KEGG
Chk1/Chk2(Cds1) mediated inactivation of Cyclin B:Cdk1 complex	0.01663863452617146	0.002007175753273595	REAC:R-HSA-75035	REAC
Motor proteins	0.01768326079437454	0.002141428880548384	KEGG:04814	KEGG
KIF23-RACGAP1 complex	0.0183476760463599	0.002230434768560752	CORUM:7440	CORUM
Epstein-Barr virus infection	0.018464099152905936	0.0022531876935544272	KEGG:05169	KEGG
Regulation of expression of SLITs and ROBOs	0.018789744665641955	0.0023102048782828013	REAC:R-HSA-9010553	REAC
AGE-RAGE signaling pathway in diabetic complications	0.018789744665641955	0.002318739010051548	KEGG:04933	KEGG
Senescence-Associated Secretory Phenotype (SASP)	0.018789744665641955	0.0023191813397275816	REAC:R-HSA-2559582	REAC
Regulation of PTEN stability and activity	0.018856957215266243	0.0023362601859621894	REAC:R-HSA-8948751	REAC
AURKA Activation by TPX2	0.01947693704283643	0.0024221435446843626	REAC:R-HSA-8854518	REAC
Chagas disease	0.01949202221776637	0.0024330982554081914	KEGG:05142	KEGG
Chromosomal passenger complex CPC (INCENP, CDCA8, BIRC5)	0.020711267179253184	0.002604584135257736	CORUM:1120	CORUM
Chromosomal passenger complex CPC (CDCA8, AURKB, BIRC5)	0.020711267179253184	0.002604584135257736	CORUM:2582	CORUM
C-type lectin receptors (CLRs)	0.020951983824147008	0.002644614632670628	REAC:R-HSA-5621481	REAC
Ub-specific processing proteases	0.02228464643320802	0.0028232062551618916	REAC:R-HSA-5689880	REAC
Spliceosome	0.022635601950041297	0.0028782111468846176	KEGG:03040	KEGG
Purine metabolism	0.02271733991209316	0.002899185438245704	KEGG:00230	KEGG
Fluid shear stress and atherosclerosis	0.023162051923193056	0.00296672765667354	KEGG:05418	KEGG
Regulation of RUNX2 expression and activity	0.02365430278270764	0.0030407953274463476	REAC:R-HSA-8939902	REAC
CDC42 GTPase cycle	0.02465947479621568	0.0031814972140436627	REAC:R-HSA-9013148	REAC
Class I MHC mediated antigen processing & presentation	0.02531766763655621	0.003278207546792094	REAC:R-HSA-983169	REAC
CDKN1A-TP53-CDK1-PCNA complex	0.02784735679556519	0.003618729644137256	CORUM:6300	CORUM
ABC-family proteins mediated transport	0.027966583359377448	0.0036472488777949163	REAC:R-HSA-382556	REAC
Beta-catenin independent WNT signaling	0.028983917239554017	0.0037934237281391143	REAC:R-HSA-3858494	REAC
Extension of Telomeres	0.032330891032790916	0.004246535291684694	REAC:R-HSA-180786	REAC
CEN complex	0.03307670136940756	0.004359900553117066	CORUM:929	CORUM
Deubiquitination	0.03375000371706925	0.004464369378503805	REAC:R-HSA-5688426	REAC
ErbB signaling pathway	0.03552382517073561	0.004715552013814461	KEGG:04012	KEGG
Phosphorylation of proteins involved in the G2/M transition by Cyclin A:Cdc2 complexes	0.03726048681068053	0.0049634369948088645	REAC:R-HSA-170145	REAC
Signaling by TGF-beta Receptor Complex	0.03864292944041923	0.005176766522404235	REAC:R-HSA-170834	REAC
Chromosomal passenger complex CPC (INCENP, CDCA8, BIRC5, AURKB)	0.03864292944041923	0.005201586682944181	CORUM:1119	CORUM
Chromosomal passenger complex CPC (INCENP, CDCA8, BIRC5, AURKB)	0.03864292944041923	0.005201586682944181	CORUM:1118	CORUM
Respiratory electron transport, ATP synthesis by chemiosmotic coupling, and heat production by uncoupling proteins.	0.043296607279505336	0.005848167727553119	REAC:R-HSA-163200	REAC
Signaling by Hedgehog	0.04492028866079868	0.0060884042851851025	REAC:R-HSA-5358351	REAC
Signaling by EGFR	0.0457330779784653	0.006219869012441485	REAC:R-HSA-177929	REAC
Human papillomavirus infection	0.04742521974289783	0.00649003667686552	KEGG:05165	KEGG
Transport of Mature mRNA derived from an Intron-Containing Transcript	0.04742521974289783	0.006494726543933041	REAC:R-HSA-159236	REAC
VEGFA-VEGFR2 Pathway	0.04742521974289783	0.006535812961175451	REAC:R-HSA-4420097	REAC
DNA Repair	0.04742521974289783	0.0065383628523044985	REAC:R-HSA-73894	REAC
RAC3 GTPase cycle	0.04876889695099776	0.006746326220049527	REAC:R-HSA-9013423	REAC
Factors involved in megakaryocyte development and platelet production	0.049114549835640266	0.006817017163959385	REAC:R-HSA-983231	REAC
One carbon pool by folate	0.04914675180522661	0.006858523020835336	KEGG:00670	KEGG
ER to Golgi Anterograde Transport	0.04914675180522661	0.00686726853356683	REAC:R-HSA-199977	REAC
Apoptosis - multiple species	0.04934501300707016	0.006917954781149566	KEGG:04215	KEGG
Extracellular matrix organization	0.049462423832291165	0.00695745318926499	REAC:R-HSA-1474244	REAC
ABC transporter disorders	0.050628282914792135	0.007145025488207739	REAC:R-HSA-5619084	REAC
Pyrimidine salvage	0.05071733036453702	0.007193892932472045	REAC:R-HSA-73614	REAC
Synthesis of UDP-N-acetyl-glucosamine	0.05071733036453702	0.007204837336368789	REAC:R-HSA-446210	REAC
Estrogen-dependent nuclear events downstream of ESR-membrane signaling	0.05094036615999327	0.007270680458460086	REAC:R-HSA-9634638	REAC
Shigellosis	0.05094036615999327	0.00728397410857845	KEGG:05131	KEGG
G0 and Early G1	0.052972782612045126	0.007599262712859757	REAC:R-HSA-1538133	REAC
Platinum drug resistance	0.05300704748686992	0.00762886710453787	KEGG:01524	KEGG
Robo4–paxillin complex	0.05302993372913357	0.007656860482548396	CORUM:6927	CORUM
EGFR downregulation	0.054652383371115915	0.007929973456641664	REAC:R-HSA-182971	REAC
Disorders of transmembrane transporters	0.054652383371115915	0.007942032422817031	REAC:R-HSA-5619115	REAC
Viral carcinogenesis	0.05563045479255392	0.008110075617172509	KEGG:05203	KEGG
Relaxin signaling pathway	0.056246842856608435	0.008226133515125779	KEGG:04926	KEGG
Nucleocytoplasmic transport	0.05666462348130723	0.008313626640247684	KEGG:03013	KEGG
Activation of the AP-1 family of transcription factors	0.0582565766457081	0.008574326138818705	REAC:R-HSA-450341	REAC
Telomere Maintenance	0.06050636836939727	0.00894119242772563	REAC:R-HSA-157579	REAC
Downstream signaling events of B Cell Receptor (BCR)	0.06050636836939727	0.008961818882845054	REAC:R-HSA-1168372	REAC
Postmitotic nuclear pore complex (NPC) reformation	0.06666453291280919	0.009904977177077844	REAC:R-HSA-9615933	REAC
Signaling by NOTCH4	0.0671612567432392	0.010010061554651395	REAC:R-HSA-9013694	REAC
Ribavirin ADME	0.06920776269492454	0.010347318036828495	REAC:R-HSA-9755088	REAC
Oxidative phosphorylation	0.06940385826969347	0.010408962441938192	KEGG:00190	KEGG
GAB1 signalosome	0.07069567901437428	0.010635633126056306	REAC:R-HSA-180292	REAC
Leishmaniasis	0.07076850288420784	0.010679550505115668	KEGG:05140	KEGG
Transport of Mature Transcript to Cytoplasm	0.0756935160980654	0.011458031081449117	REAC:R-HSA-72202	REAC
Viral Messenger RNA Synthesis	0.0761951057979282	0.011569447829587605	REAC:R-HSA-168325	REAC
Astrin-kinastrin complex	0.0767971871235917	0.011696637256364455	CORUM:7479	CORUM
PTEN Regulation	0.07826364914226856	0.011992076417873835	REAC:R-HSA-6807070	REAC
Mitochondrial protein import	0.07826364914226856	0.011992892672476179	REAC:R-HSA-1268020	REAC
Degradation of beta-catenin by the destruction complex	0.08083970198076407	0.01242529187408111	REAC:R-HSA-195253	REAC
Cysteine and methionine metabolism	0.0818607006251734	0.012620350212823659	KEGG:00270	KEGG
RNA Polymerase II Transcription Termination	0.082242886935394	0.012717577299744204	REAC:R-HSA-73856	REAC
UCH proteinases	0.08384614943879362	0.013004549493767245	REAC:R-HSA-5689603	REAC
Pertussis	0.08428328338697999	0.013111605333605643	KEGG:05133	KEGG
SUMO E3 ligases SUMOylate target proteins	0.08433346538773998	0.013187253576777707	REAC:R-HSA-3108232	REAC
20S proteasome	0.08433346538773998	0.013202401040710056	CORUM:191	CORUM
Transport to the Golgi and subsequent modification	0.08433346538773998	0.01325116683375737	REAC:R-HSA-948021	REAC
17S U2 snRNP	0.08433346538773998	0.013276530647906898	CORUM:2755	CORUM
HSP90 chaperone cycle for steroid hormone receptors (SHR) in the presence of ligand	0.08522167559119473	0.013456054040714958	REAC:R-HSA-3371497	REAC
SRC-PRKCD-CDCP1 complex	0.08607508958878743	0.013630894485415802	CORUM:2471	CORUM
KNL1-MIS12-NDC80-SPC24-ZWINT complex	0.086454424383369	0.013731233681755394	CORUM:7542	CORUM
Assembly of collagen fibrils and other multimeric structures	0.08770139947017211	0.013970134428876973	REAC:R-HSA-2022090	REAC
Protein localization	0.09337416887781873	0.014917251944616593	REAC:R-HSA-9609507	REAC
Signaling by TGFB family members	0.09373281783118584	0.015018206489952458	REAC:R-HSA-9006936	REAC
Hedgehog 'on' state	0.09535979958552379	0.015323302681418589	REAC:R-HSA-5632684	REAC
Necroptosis	0.09775784105869798	0.015754174665258268	KEGG:04217	KEGG
Developmental Biology	0.09896927010538974	0.015995499173996383	REAC:R-HSA-1266738	REAC
