# Supplementary material for: Diffusion Smart-seq3 of breast cancer spheroids to explore spatial tumor biology and test evolutionary principles of tumor heterogeneity
Source: Sci Rep. 2025 Jan 30;15:3811. doi: 10.1038/s41598-024-83989-x (PMC11782488; doi:10.1038/s41598-024-83989-x)
Supplement: Supplementary file 6 — Supplementary Material 6 [file 41598_2024_83989_MOESM6_ESM.csv]

term_name	q	p_value	term_id	source
REACTOME root term	2.2088971759781972e-42	7.753236840920313e-46	REAC:0000000	REAC
CORUM root	4.283680795385646e-29	3.007146925507649e-32	CORUM:0000000	CORUM
KEGG root term	1.5513701443256537e-18	1.633594395569309e-21	KEGG:00000	KEGG
Immune System	5.995089505851973e-9	8.417114083330254e-12	REAC:R-HSA-168256	REAC
Gene expression (Transcription)	3.64838968979194e-8	6.402930308515164e-11	REAC:R-HSA-74160	REAC
Signal Transduction	4.9879158005038883e-8	1.050456118042237e-10	REAC:R-HSA-162582	REAC
Generic Transcription Pathway	1.2373808673248205e-7	3.0402478312649156e-10	REAC:R-HSA-212436	REAC
Lysosome	1.4579504009636194e-7	4.0939288198346633e-10	KEGG:04142	KEGG
RNA Polymerase II Transcription	1.6661618601505953e-7	5.26341057962631e-10	REAC:R-HSA-73857	REAC
Herpes simplex virus 1 infection	9.079372984156457e-7	3.1868631043020212e-9	KEGG:05168	KEGG
FoxO signaling pathway	1.204220723699064e-5	4.64950086370295e-8	KEGG:04068	KEGG
Post-translational protein modification	1.4659431743091495e-5	6.174558824748962e-8	REAC:R-HSA-597592	REAC
Pathways in cancer	2.855392227398697e-5	1.3029167762788017e-7	KEGG:05200	KEGG
Disease	3.304510677739267e-5	1.623838170879247e-7	REAC:R-HSA-1643685	REAC
Metabolism	1.499059475608486e-4	7.892556031634709e-7	REAC:R-HSA-1430728	REAC
TGF-beta signaling pathway	4.4582040781068256e-4	2.531305421662474e-6	KEGG:04350	KEGG
Extracellular matrix organization	4.4582040781068256e-4	2.6602130336193764e-6	REAC:R-HSA-1474244	REAC
Antigen processing: Ubiquitination & Proteasome degradation	8.233946640810298e-4	5.2022126898766364e-6	REAC:R-HSA-983168	REAC
Signaling by Receptor Tyrosine Kinases	8.362653489327296e-4	5.577059189091563e-6	REAC:R-HSA-9006934	REAC
Membrane Trafficking	8.374319864737984e-4	5.878778423824489e-6	REAC:R-HSA-199991	REAC
Assembly of collagen fibrils and other multimeric structures	0.0015948985746960947	1.1756009150094066e-5	REAC:R-HSA-2022090	REAC
Autophagy - animal	0.0020220006370164916	1.596759813018134e-5	KEGG:04140	KEGG
Hepatitis B	0.0020220006370164916	1.6323627466261603e-5	KEGG:05161	KEGG
Metabolic pathways	0.0028355745988643353	2.400260862533859e-5	KEGG:01100	KEGG
AGE-RAGE signaling pathway in diabetic complications	0.0028355745988643353	2.488219198722653e-5	KEGG:04933	KEGG
Metabolism of lipids	0.0029681328753268536	2.738382108640162e-5	REAC:R-HSA-556833	REAC
NOD-like receptor signaling pathway	0.0029681328753268536	2.812902338849598e-5	KEGG:04621	KEGG
Class I MHC mediated antigen processing & presentation	0.0037137955171261767	3.6499218841534904e-5	REAC:R-HSA-983169	REAC
Chromatin modifying enzymes	0.003780107424113208	3.980457098048306e-5	REAC:R-HSA-3247509	REAC
Chromatin organization	0.003780107424113208	3.980457098048306e-5	REAC:R-HSA-4839726	REAC
Interferon alpha/beta signaling	0.004170983226908525	4.567403222217665e-5	REAC:R-HSA-909733	REAC
Vesicle-mediated transport	0.004170983226908525	4.6848530453167e-5	REAC:R-HSA-5653656	REAC
Metabolism of proteins	0.005696894894800414	6.598719955367276e-5	REAC:R-HSA-392499	REAC
Neutrophil degranulation	0.00638406548487986	7.618751368406992e-5	REAC:R-HSA-6798695	REAC
Anti-HDAC2 complex	0.007768892092865731	9.54409348017903e-5	CORUM:632	CORUM
Cytokine Signaling in Immune system	0.009862836520795558	1.2462692690369957e-4	REAC:R-HSA-1280215	REAC
Diseases of signal transduction by growth factor receptors and second messengers	0.010923458874985028	1.4186310227253283e-4	REAC:R-HSA-5663202	REAC
Degradation of the extracellular matrix	0.011254109916219671	1.5010746817000614e-4	REAC:R-HSA-1474228	REAC
Hippo signaling pathway	0.01327299230453431	1.816941733509435e-4	KEGG:04390	KEGG
Neddylation	0.014856667770706216	2.085878240885394e-4	REAC:R-HSA-8951664	REAC
FOXO-mediated transcription	0.016154194222100005	2.324752415254827e-4	REAC:R-HSA-9614085	REAC
Integrin cell surface interactions	0.022797588410823348	3.3608238443474226e-4	REAC:R-HSA-216083	REAC
Collagen formation	0.025159688224049237	3.7973555410112926e-4	REAC:R-HSA-1474290	REAC
Signaling pathways regulating pluripotency of stem cells	0.031048166336545963	4.918299660868915e-4	KEGG:04550	KEGG
Transcriptional misregulation in cancer	0.031048166336545963	4.972058905535674e-4	KEGG:05202	KEGG
Malaria	0.031048166336545963	5.013041949740661e-4	KEGG:05144	KEGG
Innate Immune System	0.03219488601330525	5.311195656810625e-4	REAC:R-HSA-168249	REAC
Thyroid hormone signaling pathway	0.03912186645327089	6.591258651305732e-4	KEGG:04919	KEGG
Crosslinking of collagen fibrils	0.04015469405467342	6.906212736676018e-4	REAC:R-HSA-2243919	REAC
Signaling by TGFB family members	0.04560257603445626	8.003260097307172e-4	REAC:R-HSA-9006936	REAC
Interferon Signaling	0.07476110847238036	0.001338299941064022	REAC:R-HSA-913531	REAC
Th17 cell differentiation	0.07641533508974295	0.0014071139896257964	KEGG:04659	KEGG
Human T-cell leukemia virus 1 infection	0.07641533508974295	0.0014215559002303884	KEGG:05166	KEGG
Hepatocellular carcinoma	0.0849246673769905	0.0016096637551272332	KEGG:05225	KEGG
Collagen degradation	0.08750101023123022	0.0016892086917225913	REAC:R-HSA-1442490	REAC
Human papillomavirus infection	0.08867594094332427	0.00174301603819802	KEGG:05165	KEGG
Adherens junction	0.08911010790066612	0.0018127844697799242	KEGG:04520	KEGG
Interleukin-4 and Interleukin-13 signaling	0.08911010790066612	0.0018141053907471515	REAC:R-HSA-6785807	REAC
